# Supplementary material for: Targeting the Leukemia Inhibitory Factor/Leukemia Inhibitory Factor Receptor Axis Reduces the Growth of Inflammatory Breast Cancer by Promoting Ferroptosis
Source: Cancers (Basel). 2025 Feb 25;17(5):790. doi: 10.3390/cancers17050790 (PMC11898489; doi:10.3390/cancers17050790)
Supplement: Supplementary file 1 [file cancers-17-00790-s001.zip]

Archive with 1 entries (1 files):
- cancers-3432090-supplementary.pdf
